# Supplementary material for: 2D Tsallis Entropy for Image Segmentation Based on Modified Chaotic Bat Algorithm
Source: Entropy (Basel). 2018 Mar 30;20(4):239. doi: 10.3390/e20040239 (PMC7512754; doi:10.3390/e20040239)
Supplement: Supplementary file 1 [file entropy-20-00239-s001.zip]

Archive with 1 entries (1 files):
- entropy-285943-supplementary.txt
