# Supplementary material for: 2D Tsallis Entropy for Image Segmentation Based on Modified Chaotic Bat Algorithm
Source: Entropy (Basel). 2018 Mar 30;20(4):239. doi: 10.3390/e20040239 (PMC7512754; doi:10.3390/e20040239)
Supplement: Supplementary file 1 [file entropy-20-00239-s001.zip › entropy-285943-supplementary.txt]

clear all;
clc;

img=imread('man.bmp');
if(ndims(img) == 3)
    img = double(rgb2gray(img));
end
if(ndims(img) == 2)
    img = double(img);
end
[m,n] = size(img);
r = 1;    %ÁÚÓò°ë¾¶

imgn = zeros(m+2*r+1,n+2*r+1);
imgn(r+1:m+r,r+1:n+r) = img;

imgn(1:r,r+1:n+r) = img(1:r,1:n);                 %À©Õ¹ÉÏ±ß½ç
imgn(1:m+r,n+r+1:n+2*r+1) = imgn(1:m+r,n:n+r);    %À©Õ¹ÓÒ±ß½ç
imgn(m+r+1:m+2*r+1,r+1:n+2*r+1) = imgn(m:m+r,r+1:n+2*r+1);    %À©Õ¹ÏÂ±ß½ç
imgn(1:m+2*r+1,1:r) = imgn(1:m+2*r+1,r+1:2*r);       %À©Õ¹×ó±ß½ç

Hist = zeros(256,256);
for i = 1+r:r+m
    for j = 1+r:r+n
        pix1 = uint8(imgn(i,j));
        pix2 = uint8(mean2(imgn(i-r:i+r,j-r:j+r)));
        Hist(pix1+1,pix2+1) = Hist(pix1+1,pix2+1)+1;           
    end
end
Hist = Hist/(m*n);
%mesh(double(Hist));
%% Éè¶¨GSAÊý¾Ý
q = 0.8;
Vmax = 100;
fmin = 0;
fmax = 0.1;
alpha = 0.9;
gama = 0.9;
gen = 0;
Lb = ones(1,2); 
Ub = 256*ones(1,2);
Maxgeneration = 10;
POPSIZE = 100;
%% ²ÎÊý³õÊ¼»¯
for ii = 1:1
data = randi(256,POPSIZE,2);
for i = 1:POPSIZE
    P0 = sum(sum(Hist(1:data(i,1),1:data(i,2))));
    P1 = sum(sum(Hist(data(i,1)+1:256,data(i,2)+1:256)));
    H0 = (1-sum(sum((Hist(1:data(i,1),1:data(i,2))/P0).^q)))/(q-1);
    H1 = (1-sum(sum((Hist(data(i,1)+1:256,data(i,2)+1:256)/(1-P0)).^q)))/(q-1);
    if(P0 == 0)
        H0 = 0;
    end
    if(P1 == 0)
        H1 = 0;
    end      
    fit(i) = H0+H1+(1-q)*H0*H1;
end
[globalbest,index] = max(fit);
globalbest_1 = data(index,:);
TOT_Global = globalbest;

disp(['Current generation is No.' num2str(gen)]);
disp(globalbest);

%% BATËã·¨³õÊ¼»¯ 
[v,f1,f2,r0,A,x] = BATinitial(data,Vmax,fmin,fmax);    
r = r0;
presentbest = x;

tic;
%% BATËã·¨Ö÷Ñ­»·²¿·Ö
while(gen < Maxgeneration)
gen = gen+1;
%% µ÷ÕûÆµÂÊ²úÉúÐÂ½â²¢¸üÐÂËÙ¶ÈºÍÎ»ÖÃ
w = (Maxgeneration-gen)/Maxgeneration;
[x1,v] = BAT(w,x,v,f1,f2,globalbest_1,presentbest,Vmax,256);  
X = fix(x1);
%% ¼ÆËãÐÂ½âÊÊÓ¦¶È
for i = 1:POPSIZE
    P0 = sum(sum(Hist(1:X(i,1),1:X(i,2))));
    P1 = sum(sum(Hist(X(i,1)+1:256,X(i,2)+1:256)));
    H0 = (1-sum(sum((Hist(1:X(i,1),1:X(i,2))/P0).^q)))/(q-1);
    H1 = (1-sum(sum((Hist(X(i,1)+1:256,X(i,2)+1:256)/(1-P0)).^q)))/(q-1);
    if(P0 == 0)
        H0 = 0;
    end
    if(P1 == 0)
        H1 = 0;
    end      
    fit_new(i) = H0+H1+(1-q)*H0*H1;
end
%% ÏÈ¾Ö²¿ËÑË÷ºó»ìãç£¬»òÏÈ»ìãçºó¾Ö²¿ËÑË÷
%% ¾Ö²¿ËÑË÷
% x3 = local_search(POPSIZE,A,10,r,x1);
% x3 = get_cuckoos(x1,globalbest_1,Lb,Ub);
% X = fix(x3);
% for i = 1:POPSIZE
%     P0 = sum(sum(Hist(1:X(i,1),1:X(i,2))));
%     P1 = sum(sum(Hist(X(i,1)+1:256,X(i,2)+1:256)));
%     H0 = (1-sum(sum((Hist(1:X(i,1),1:X(i,2))/P0).^q)))/(q-1);
%     H1 = (1-sum(sum((Hist(X(i,1)+1:256,X(i,2)+1:256)/(1-P0)).^q)))/(q-1);
%     if(P0 == 0)
%         H0 = 0;
%     end
%     if(P1 == 0)
%         H1 = 0;
%     end      
%     fit_new1(i) = H0+H1+(1-q)*H0*H1;
% end
% for i = 1:POPSIZE
%     if(fit_new(i) < fit_new1(i))
%         fit_new(i) = fit_new1(i);
%         x1(i,:) = x3(i,:);
%     end
% end
%% È«¾Ö»ìãç
% 1 Logical;2 sin;3 sinusoidal;4 singer;5 sinus;6 chebyshev;7 circle;
% 8 dyadic;9 gauss;10 iterative;11 tent;12 proposed
x2 = tot_chaos(POPSIZE,12);
X = fix(x2);
%% ¼ÆËãÐÂ½âÊÊÓ¦¶È
for i = 1:POPSIZE
    P0 = sum(sum(Hist(1:X(i,1),1:X(i,2))));
    P1 = sum(sum(Hist(X(i,1)+1:256,X(i,2)+1:256)));
    H0 = (1-sum(sum((Hist(1:X(i,1),1:X(i,2))/P0).^q)))/(q-1);
    H1 = (1-sum(sum((Hist(X(i,1)+1:256,X(i,2)+1:256)/(1-P0)).^q)))/(q-1);
    if(P0 == 0)
        H0 = 0;
    end
    if(P1 == 0)
        H1 = 0;
    end      
    fit_new1(i) = H0+H1+(1-q)*H0*H1;
end
for i = 1:POPSIZE
    if(fit_new(i) < fit_new1(i))
        fit_new(i) = fit_new1(i);
        x1(i,:) = x2(i,:);
    end
end
[globalbest2,index] = max(fit_new);
globalbest2_1 = x1(index,:);
%% ¾Ö²¿ËÑË÷
% x3 = local_search(POPSIZE,A,10,r,x1);
% % x3 = get_cuckoos(x1,globalbest2_1,Lb,Ub);
% X = fix(x3);
% for i = 1:POPSIZE
%     P0 = sum(sum(Hist(1:X(i,1),1:X(i,2))));
%     P1 = sum(sum(Hist(X(i,1)+1:256,X(i,2)+1:256)));
%     H0 = (1-sum(sum((Hist(1:X(i,1),1:X(i,2))/P0).^q)))/(q-1);
%     H1 = (1-sum(sum((Hist(X(i,1)+1:256,X(i,2)+1:256)/(1-P0)).^q)))/(q-1);
%     if(P0 == 0)
%         H0 = 0;
%     end
%     if(P1 == 0)
%         H1 = 0;
%     end      
%     fit_new1(i) = H0+H1+(1-q)*H0*H1;
% end
% for i = 1:POPSIZE
%     if(fit_new(i) < fit_new1(i))
%         fit_new(i) = fit_new1(i);
%         x1(i,:) = x3(i,:);
%     end
% end
%% ½«ÐÂ½âÊÊÓ¦¶ÈÓëÔ­À´µÄ½â½øÐÐ±È½Ï£¬²¢°´¹æÔò½øÐÐÌæ»»
for i = 1:POPSIZE
    for j = 1:2
        if(1.2 < A(i,j)&&fit(i) < fit_new(i))
            x(i,j) = x1(i,j);
            fit(i) = fit_new(i);
            presentbest(i,:) = x(i,:);
            A(i,j) = alpha*A(i,j);
            r(i,j) = r0(i,j)*(1-exp(-gama*gen));
        end
    end
end

[globalbest1,index] = max(fit);
globalbest1_1 = x(index,:);
%% ±È½ÏÈ«¾Ö×îÓÅ½â£¬²¢ÒÀ¾ÝÌõ¼þÔÙ´Î¶ÔÖÖÈº½øÐÐÌæ»»
if(globalbest1 > globalbest)
    globalbest = globalbest1;
    globalbest_1 = globalbest1_1;
end
TOT_Global = [TOT_Global globalbest];
%% ÏÔÊ¾ÐÂÉú³ÉÖÖÈºµÄ¸÷ÖÖ×´Ì¬
disp(['Current generation is No.' num2str(gen)]);
disp(globalbest);
%% µü´ú´¦ÓÚÎÈ¶¨×´Ì¬£¬²¢ÌáÇ°½áÊøÌõ¼þ
% if(gen >= 21)
%     if(abs(TOT_Global(gen)-TOT_Global(gen-20)) == 0)
%         break;
%     end
% end    
end
gen = 0;
TOT(ii) = globalbest;
end
t0 = toc;
avg_TOT = mean(TOT);
std_TOT = std(TOT);
min_TOT = min(TOT);
max_TOT = max(TOT);

s = globalbest_1(1);
t = globalbest_1(2);
NewX = ones(m,n)*255;
for i = 1:m
    for j = 1:n
        if(img(i,j) < s && imgn(i,j) < t)
            NewX(i,j) = 0;
        end
    end
end
imshow(uint8(NewX));
axis off;
title('CSÓÅ»¯·Ö¸î½á¹û','visible','on');
